# Supplementary material for: Differential decreases in various HIV DNA regions and HIV transcripts after ART initiation during chronic infection
Source: J Virol. 2025 Jul 8;99(8):e00683-25. doi: 10.1128/jvi.00683-25 (PMC12363177; doi:10.1128/jvi.00683-25)
Supplement: Table S2 — Correlation P values. [file jvi.00683-25-s0003.xlsx]

## Sheet: Table S2
Table S2: Correlation P-values
T1	Correlation P values T1	VL pre-ART	TAR RNA	LLTR RNA	Pol RNA	PolyA RNA	TatRev RNA	Intact RNA	Defective RNA	U3-U5 DNA	TAR DNA	R-U5-pre-Gag DNA	Pol DNA	Intact DNA	Defective DNA	TAR RNA/DNA	LLTR RNA/DNA	Pol RNA/DNA	PolyA RNA/DNA
	VL pre-ART		0.427082	0.0544307	0.663995	0.341243	0.0603158	0.142407	0.0346517	0.256681	0.232537	0.0233592	0.799272	0.0639396	0.682089	0.406912	0.632142	0.45	0.216171
	TAR RNA	0.427082		0.0734265	0.299286	0.00785053	0.133401	0.12172	0.0489787	0.00171737	0.00159998	0.26316	0.660384	0.952821	0.838226	0.104883	0.0389672	0.45	0.11498
	LLTR RNA	0.0544307	0.0734265		0.365556	0.108975	5.51146e-06	0.0688889	2.09436e-05	0.0895955	0.0734265	0.00114859	0.554563	0.474481	0.154822	0.891624	0.218201	0.0833333	0.0458333
	Pol RNA	0.663995	0.299286	0.365556		0.204411	0.448717	0.788016	0.405794	0.732143	0.68996	0.950132	0.0140212	0.813393	0.716574	0.346032	0.18463	0.0833333	0.178274
	PolyA RNA	0.341243	0.00785053	0.108975	0.204411		0.184441	0.31121	0.0699405	0.00120536	0.00132937	0.171898	0.824405	0.883057	0.553548	0.72921	0.0699405	0.133333	0.000396825
	TatRev RNA	0.0603158	0.133401	5.51146e-06	0.448717	0.184441		0.0904365	4.9052e-05	0.150342	0.123102	0.000532959	0.632672	0.542023	0.0882766	0.733007	0.330407	0.233333	0.0458333
	Intact RNA	0.142407	0.12172	0.0688889	0.788016	0.31121	0.0904365		0.0338757	0.126409	0.107897	0.0688889	0.630423	0.800298	0.894034	0.527897	0.638439	0.4	0.563988
	Defective RNA	0.0346517	0.0489787	2.09436e-05	0.405794	0.0699405	4.9052e-05	0.0338757		0.0521914	0.0389672	0.000807429	0.714418	0.506549	0.204438	0.97296	0.278828	0.0833333	0.0575893
	U3-U5 DNA	0.256681	0.00171737	0.0895955	0.732143	0.00120536	0.150342	0.126409	0.0521914		1.10229e-06	0.124958	0.848313	0.753064	0.452027	0.473705	0.0521914	0.233333	0.0458333
	TAR DNA	0.232537	0.00159998	0.0734265	0.68996	0.00132937	0.123102	0.107897	0.0389672	1.10229e-06		0.104883	0.912963	0.739333	0.427082	0.46973	0.0603158	0.233333	0.0458333
	R-U5-pre-Gag DNA	0.0233592	0.26316	0.00114859	0.950132	0.171898	0.000532959	0.0688889	0.000807429	0.124958	0.104883		0.883069	0.528916	0.0489787	0.26316	0.733007	0.233333	0.0458333
	Pol DNA	0.799272	0.660384	0.554563	0.0140212	0.824405	0.632672	0.630423	0.714418	0.848313	0.912963	0.883069		0.876554	0.505754	0.316005	0.505754	0.0833333	0.695238
	Intact DNA	0.0639396	0.952821	0.474481	0.813393	0.883057	0.542023	0.800298	0.506549	0.753064	0.739333	0.528916	0.876554		0.411192	0.452609	0.306333	0.683333	0.461806
	Defective DNA	0.682089	0.838226	0.154822	0.716574	0.553548	0.0882766	0.894034	0.204438	0.452027	0.427082	0.0489787	0.505754	0.411192		0.144027	0.656714	1	0.326835
	TAR RNA/DNA	0.406912	0.104883	0.891624	0.346032	0.72921	0.733007	0.527897	0.97296	0.473705	0.46973	0.26316	0.316005	0.452609	0.144027		0.144027	0.95	0.196627
	LLTR RNA/DNA	0.632142	0.0389672	0.218201	0.18463	0.0699405	0.330407	0.638439	0.278828	0.0521914	0.0603158	0.733007	0.505754	0.306333	0.656714	0.144027		0.35	0.326835
	Pol RNA/DNA	0.45	0.45	0.0833333	0.0833333	0.133333	0.233333	0.4	0.0833333	0.233333	0.233333	0.233333	0.0833333	0.683333	1	0.95	0.35		0.0833333
	PolyA RNA/DNA	0.216171	0.11498	0.0458333	0.178274	0.000396825	0.0458333	0.563988	0.0575893	0.0458333	0.0458333	0.0458333	0.695238	0.461806	0.326835	0.196627	0.326835	0.0833333
T2	Correlation P values T2	VL pre-ART	TAR RNA	LLTR RNA	Pol RNA	PolyA RNA	TatRev RNA	Intact RNA	Defective RNA	U3-U5 DNA	TAR DNA	R-U5-pre-Gag DNA	Pol DNA	Intact DNA	Defective DNA	TAR RNA/DNA	LLTR RNA/DNA	Pol RNA/DNA	PolyA RNA/DNA
	VL pre-ART		0.682089	0.891624	0.469524	0.972774	0.289078	0.244444	0.656714	0.910841	0.965453	0.448277	0.230556	0.702606	0.513475	0.389385	0.811283	0.916667	0.299206
	TAR RNA	0.682089		0.00159998	0.0195503	0.0415112	0.588907	0.533333	0.00581845	0.00303792	0.000130071	0.26316	0.178968	0.374947	0.367892	1	0.26316	1	0.216171
	LLTR RNA	0.891624	0.00159998		0.027381	0.0188922	0.965557	0.644444	0.00370536	0.000876323	0.000130071	0.0489787	0.111508	0.299286	0.0734265	0.500794	0.656714	0.916667	0.243056
	Pol RNA	0.469524	0.0195503	0.027381		0.169431	0.626667	0.888889	0.0428571	0.0771958	0.0203042	0.279974	0.000992063	0.19918	0.33373	0.77877	0.288968	1	0.150595
	PolyA RNA	0.972774	0.0415112	0.0188922	0.169431		0.855871	0.466667	0.225565	0.000348876	0.0074289	0.0921892	0.135317	0.0684656	0.239983	0.132292	0.781498	0.0833333	0.664583
	TatRev RNA	0.289078	0.588907	0.965557	0.626667	0.855871		0.0444444	0.565064	0.721848	0.74825	0.441147	0.386508	0.541667	0.281819	0.549504	0.371133	1	0.760516
	Intact RNA	0.244444	0.533333	0.644444	0.888889	0.466667	0.0444444		0.266667	0.333333	0.511111	0.644444	0.8	0.0111111	0.844444	0.892857	0.244444	1	0.5
	Defective RNA	0.656714	0.00581845	0.00370536	0.0428571	0.225565	0.565064	0.266667		0.0399306	0.00910273	0.144027	0.223016	0.346032	0.0962787	0.703323	0.29566	0.416667	0.243056
	U3-U5 DNA	0.910841	0.00303792	0.000876323	0.0771958	0.000348876	0.721848	0.333333	0.0399306		0.000104718	0.0895955	0.138294	0.0814616	0.220334	0.243056	0.495679	0.75	0.793006
	TAR DNA	0.965453	0.000130071	0.000130071	0.0203042	0.0074289	0.74825	0.511111	0.00910273	0.000104718		0.115369	0.0904762	0.174967	0.206572	0.536409	0.370729	0.75	0.299206
	R-U5-pre-Gag DNA	0.448277	0.26316	0.0489787	0.279974	0.0921892	0.441147	0.644444	0.144027	0.0895955	0.115369		0.239683	0.493598	0.000205578	0.243056	0.278828	0.333333	0.840129
	Pol DNA	0.230556	0.178968	0.111508	0.000992063	0.135317	0.386508	0.8	0.223016	0.138294	0.0904762	0.239683		0.0662698	0.309921	0.42619	0.529365	0.333333	0.486905
	Intact DNA	0.702606	0.374947	0.299286	0.19918	0.0684656	0.541667	0.0111111	0.346032	0.0814616	0.174967	0.493598	0.0662698		0.756058	0.505258	0.142407	0.75	0.522619
	Defective DNA	0.513475	0.367892	0.0734265	0.33373	0.239983	0.281819	0.844444	0.0962787	0.220334	0.206572	0.000205578	0.309921	0.756058		0.461806	0.312895	0.75	0.461806
	TAR RNA/DNA	0.389385	1	0.500794	0.77877	0.132292	0.549504	0.892857	0.703323	0.243056	0.536409	0.243056	0.42619	0.505258	0.461806		0.0458333	0.333333	0.703323
	LLTR RNA/DNA	0.811283	0.26316	0.656714	0.288968	0.781498	0.371133	0.244444	0.29566	0.495679	0.370729	0.278828	0.529365	0.142407	0.312895	0.0458333		0.0833333	1
	Pol RNA/DNA	0.916667	1	0.916667	1	0.0833333	1	1	0.416667	0.75	0.75	0.333333	0.333333	0.75	0.75	0.333333	0.0833333		0.75
	PolyA RNA/DNA	0.299206	0.216171	0.243056	0.150595	0.664583	0.760516	0.5	0.243056	0.793006	0.299206	0.840129	0.486905	0.522619	0.461806	0.703323	1	0.75
T3	Correlation P values T3	VL pre-ART	TAR RNA	LLTR RNA	Pol RNA	PolyA RNA	TatRev RNA	Intact RNA	Defective RNA	U3-U5 DNA	TAR DNA	R-U5-pre-Gag DNA	Pol DNA	Intact DNA	Defective DNA	TAR RNA/DNA	LLTR RNA/DNA	Pol RNA/DNA	PolyA RNA/DNA
	VL pre-ART		0.656714	0.891624	0.316005	0.827646	0.531878	0.4	0.583658	0.97296	0.965453	0.583658	0.19881	0.799272	0.632142	0.752034	0.607316	0.75	0.45
	TAR RNA	0.656714		0.0438024	0.115542	0.00291005	0.316005	0.4	0.03056	0.000807429	0.000375882	0.113854	0.165079	0.531878	0.218201	0.582143	0.682089	0.333333	0.00449735
	LLTR RNA	0.891624	0.0438024		0.0433862	0.00403439	0.607474	0.6	0.000205578	0.0174058	0.0153737	0.00286321	0.0527778	0.741799	0.00286321	1	0.785023	0.75	0.035582
	Pol RNA	0.316005	0.115542	0.0433862		0.0383598	0.458829	0.2	0.148082	0.029828	0.0419643	0.171627	0.00198413	0.175595	0.278902	0.927679	0.883069	0.916667	0.161376
	PolyA RNA	0.827646	0.00291005	0.00403439	0.0383598		0.965608	0.8	0.000992063	6.61376e-05	3.30688e-05	0.0119709	0.0650794	0.586475	0.0433862	0.699702	0.531878	0.916667	0.000529101
	TatRev RNA	0.531878	0.316005	0.607474	0.458829	0.965608		1	0.741799	0.943519	0.763393	0.278902	0.214286	0.436177	0.261376	0.875	0.125066	0.333333	0.970899
	Intact RNA	0.4	0.4	0.6	0.2	0.8	1		0.6	0.6	0.6	0.8	0.2	0.1	0.8	0.75	0.8	1	0.777778
	Defective RNA	0.583658	0.03056	0.000205578	0.148082	0.000992063	0.741799	0.6		0.0125568	0.00910273	0.00114859	0.178968	0.770238	0.00159998	0.582143	0.491768	0.916667	0.00529101
	U3-U5 DNA	0.97296	0.000807429	0.0174058	0.029828	6.61376e-05	0.943519	0.6	0.0125568		8.81834e-06	0.0233592	0.0456349	0.316005	0.0734265	0.881994	0.607316	0.916667	0.0010582
	TAR DNA	0.965453	0.000375882	0.0153737	0.0419643	3.30688e-05	0.763393	0.6	0.00910273	8.81834e-06		0.0372377	0.0660714	0.291303	0.0820249	0.752034	0.803588	0.916667	0.0010582
	R-U5-pre-Gag DNA	0.583658	0.113854	0.00286321	0.171627	0.0119709	0.278902	0.8	0.00114859	0.0233592	0.0372377		0.171429	0.855489	0.000108025	0.881994	0.17862	0.916667	0.0300265
	Pol DNA	0.19881	0.165079	0.0527778	0.00198413	0.0650794	0.214286	0.2	0.178968	0.0456349	0.0660714	0.171429		0.0617063	0.223016	0.721429	0.794048	0.916667	0.285714
	Intact DNA	0.799272	0.531878	0.741799	0.175595	0.586475	0.436177	0.1	0.770238	0.316005	0.291303	0.855489	0.0617063		0.6875	0.74256	0.912963	0.916667	0.871958
	Defective DNA	0.632142	0.218201	0.00286321	0.278902	0.0433862	0.261376	0.8	0.00159998	0.0734265	0.0820249	0.000108025	0.223016	0.6875		0.840129	0.278828	0.916667	0.116402
	TAR RNA/DNA	0.752034	0.582143	1	0.927679	0.699702	0.875	0.75	0.582143	0.881994	0.752034	0.881994	0.721429	0.74256	0.840129		0.196627	0.75	0.616667
	LLTR RNA/DNA	0.607316	0.682089	0.785023	0.883069	0.531878	0.125066	0.8	0.491768	0.607316	0.803588	0.17862	0.794048	0.912963	0.278828	0.196627		0.333333	0.702513
	Pol RNA/DNA	0.75	0.333333	0.75	0.916667	0.916667	0.333333	1	0.916667	0.916667	0.916667	0.916667	0.916667	0.916667	0.916667	0.75	0.333333		0.916667
	PolyA RNA/DNA	0.45	0.00449735	0.035582	0.161376	0.000529101	0.970899	0.777778	0.00529101	0.0010582	0.0010582	0.0300265	0.285714	0.871958	0.116402	0.616667	0.702513	0.916667
